# Supplementary material for: Impacts of In Situ Wheat Straw Incorporation Methods on Cadmium Behavior in Soil–Rice Systems
Source: Foods. 2026 Jun 6;15(12):2057. doi: 10.3390/foods15122057 (PMC13298096; doi:10.3390/foods15122057)
Supplement: Supplementary file 1 [file foods-15-02057-s001.zip]

Archive with 1 entries (1 files):
- foods-4291265-supplementary.pdf
